# Supplementary material for: Separation of 44Sc from 44Ti in the Context of A Generator System for Radiopharmaceutical Purposes with the Example of [44Sc]Sc-PSMA-617 and [44Sc]Sc-PSMA-I&T Synthesis
Source: Molecules. 2021 Oct 21;26(21):6371. doi: 10.3390/molecules26216371 (PMC8587778; doi:10.3390/molecules26216371)
Supplement: Supplementary file 1 [file molecules-26-06371-s001.zip]

Archive with 1 entries (1 files):
- molecules-1413560-supplementary.pdf
